# Supplementary material for: Camu-Camu Fruit Extract Inhibits Oxidative Stress and Inflammatory Responses by Regulating NFAT and Nrf2 Signaling Pathways in High Glucose-Induced Human Keratinocytes
Source: Molecules. 2021 May 26;26(11):3174. doi: 10.3390/molecules26113174 (PMC8198278; doi:10.3390/molecules26113174)
Supplement: Supplementary file 1 [file molecules-26-03174-s001.zip]

Archive with 1 entries (1 files):
- molecules-1233397-supplementary.pdf
